# Supplementary material for: Left Atrial Appendage Thrombosis and Oral Anticoagulants: A Meta-Analysis of Risk and Treatment Response
Source: J Cardiovasc Dev Dis. 2022 Oct 13;9(10):351. doi: 10.3390/jcdd9100351 (PMC9604359; doi:10.3390/jcdd9100351)
Supplement: Supplementary file 1 [file jcdd-09-00351-s001.zip]

Archive with 1 entries (1 files):
- jcdd-1902487-supplementary.pdf
